# Supplementary material for: Atheroma-Relevant 7-Oxysterols Differentially Upregulate Cd14 Expression
Source: Int J Mol Sci. 2023 Jun 23;24(13):10542. doi: 10.3390/ijms241310542 (PMC10341412; doi:10.3390/ijms241310542)
Supplement: Supplementary file 1 [file ijms-24-10542-s001.zip]

Archive with 1 entries (1 files):
- ijms-2430655-supplementary.pdf
